# Supplementary material for: The Acute Physiological Effects of Multiple Muscle Stimulation
Source: Muscles. 2026 Jan 30;5(1):10. doi: 10.3390/muscles5010010 (PMC12921784; doi:10.3390/muscles5010010)
Supplement: Supplementary file 1 [file muscles-05-00010-s001.zip]

Archive with 1 entries (1 files):
- muscles-3942552-dataset-file.xlsx
