# Supplementary material for: The Acute Physiological Effects of Multiple Muscle Stimulation
Source: Muscles. 2026 Jan 30;5(1):10. doi: 10.3390/muscles5010010 (PMC12921784; doi:10.3390/muscles5010010)
Supplement: Supplementary file 1 [file muscles-05-00010-s001.zip › muscles-3942552-dataset-file.xlsx]

## Sheet: Demographics
Name	ID	Stim Level	Sex	Age	Height	Weight	BMI
					cm	kg	kg/m2
Maggie Whitehead	2	ample	F	21	163.4	64.6	24.2
Finley Tabb	3	ample	F	18	163	59.9	22.5
Alexander Wilson	6	ample	F	21	163	52.8	19.9
Jamie Richtman	8	ample	F	20	166.5	59.1	21.3
Shravan Patel	11	ample	F	20	161	60.1	23.2
Ella Guzman	12	ample	F	21	148	56.5	25.8
Evan Sinclair	5	ample	M	22	186	82.7	23.9
Carlee Harris	7	ample	M	19	170	64.3	22.2
Jalyn Boyles	10	ample	M	20	178	70.8	22.3
Lindsey Adler	1	low	F	21	151	56	24.6
Jadie Burell	4	low	F	18	162.5	70.6	26.7
Ashley Frazier	9	incomplete	F	19	164	73.5	27.3
Animesh Paul	13	incomplete	M	27	175.5	75	24.4
		Data Analysis:
			Female
			Average	20.1667	160.817	58.8333	22.8167
			Standard Deviation	1.16905	6.52393	3.94749	2.09133
			Count	6	6	6	6
			Male
			Averages	20.3333	178	72.6	22.8
			Standard Deviation	1.52753	8	9.33113	0.953939
			Count	3	3	3	3

## Sheet: Whole
Name	ID	Stim Level	Resting WB Metabolism	5-Min Stim WB Metabolism	10-Min Stim WB Metabolism	Final WB Metabolism	5-Min Stim-R Ratio	10-Min Stim-R Ratio	Final-R Ratio
			mL/kg/min	mL/kg/min	mL/kg/min	mL/kg/min
Maggie Whitehead	2	ample	3.34	2.93	4.51	3.37	0.877246	1.3503	1.00898
Finley Tabb	3	ample	3.72	3.93	4.85	4.3	1.05645	1.30376	1.15591			Chart Data
Alexander Wilson	5	ample	4.1	3.93	6.28	5.42	0.958537	1.53171	1.32195				Rest		5-Min		10-Min		Post
Jamie Richtman	6	ample	3.41	3.75	4.25	3.77	1.09971	1.24633	1.10557			1	3.34	2	2.93	3	4.51	4	3.37
Shravan Patel	7	ample	4.47	4.26	6.65	5.57	0.95302	1.4877	1.24609			1	3.72	2	3.93	3	4.85	4	4.3
Ella Guzman	8	ample	4.19	4.23	5.85	4.73	1.00955	1.39618	1.12888			1	4.1	2	3.93	3	6.28	4	5.42
Evan Sinclair	10	ample	4.945	4.991	6.737	6.009	1.0093	1.36239	1.21517			1	3.41	2	3.75	3	4.25	4	3.77
Carlee Harris	11	ample	2.434	3.913	5.55	4.391	1.60764	2.2802	1.80403			1	4.47	2	4.26	3	6.65	4	5.57
Jalyn Boyles	12	ample	4.25	3.729	6.634	5.263	0.877412	1.56094	1.23835			1	4.19	2	4.23	3	5.85	4	4.73
Lindsey Adler	1	low	4.16	2.95	3.09	3.13	0.709135	0.742788	0.752404			1	4.945	2	4.991	3	6.737	4	6.009
Jadie Burell	4	low	2.84	2.82	3.56	3.11	0.992958	1.25352	1.09507			1	2.434	2	3.913	3	5.55	4	4.391
Ashley Frazier	9	incomplete										1	4.25	2	3.729	3	6.634	4	5.263
Animesh Paul	13	incomplete
	Data Analysis:		Rest	5-Min	10-Min	Post	5-Min Stim-R Ratio	10-Min Stim-R Ratio	Final-R Ratio
		Average w/o Control	3.85738	3.878	5.32088	4.5825	1.03707	1.41978	1.21494
		SD	0.836596	0.70668	1.37963	1.07754
		Count	8	8	8	8
		Average of Control	3.375	3.34	4.38	3.57	0.988476	1.29832	1.05728
		SD	0.0494975	0.579828	0.183848	0.282843
		Count	2	2	2	2
	Significance Testing:
		Resting	5-min	10-min	Post
		3.34	2.93	4.51	3.37
		3.72	3.93	4.85	4.3
		4.1	3.93	6.28	5.42
		3.41	3.75	4.25	3.77
		4.47	4.26	6.65	5.57
		4.19	4.23	5.85	4.73
		4.945	4.991	6.737	6.009
		2.434	3.913	5.55	4.391
		4.25	3.729	6.634	5.263
		P value	0.331055	3.08908e-05	0.000865288

## Sheet: HR
Name	ID	Stim Level	Resting HR	5-Min Stim HR	10-Min Stim HR	Post-Stim HR	Stim-R Ratio	Final-Resting Ratio
			BPM	BPM	BPM	BPM
Maggie Whitehead	2	ample	51	55	53	48	1.03922	0.941176				Rest		5-Min		10-Min		Post
Finley Tabb	3	ample	88	105	109	88	1.23864	1			1	51	2	55	3	53	4	48
Alexander Wilson	5	ample	57	72	69	55	1.21053	0.964912			1	88	2	105	3	109	4	88
Jamie Richtman	6	ample	70	75	72	73	1.02857	1.04286			1	57	2	72	3	69	4	55
Shravan Patel	7	ample	85	103	105	91	1.23529	1.07059			1	70	2	75	3	72	4	73
Ella Guzman	8	ample	74	97	92	75	1.24324	1.01351			1	85	2	103	3	105	4	91
Evan Sinclair	10	ample	59	67	67	62	1.13559	1.05085			1	74	2	97	3	92	4	75
Carlee Harris	11	ample	72	110	104	72	1.44444	1			1	59	2	67	3	67	4	62
Jalyn Boyles	12	ample	69	78	78	69	1.13043	1			1	72	2	110	3	104	4	72
Lindsey Adler	1	low	76	77	78	77	1.02632	1.01316			1	69	2	78	3	78	4	69
Jadie Burell	4	low	75	81	79	72	1.05333	0.96
Ashley Frazier	9	incomplete
Animesh Paul	13	incomplete
	Data Analysis:
			Rest	5-Min	10-Min	Post	Stim-R Ratio	Final-Resting Ratio
		Average w/o Control	69.4444	84.6667	83.2222	70.3333	1.18955	1.00932
		SD	12.3401	19.4743	19.936	14.0357
		Count	9	9	9	9
		Average of Control	75.5	79	78.5	74.5	1.03982	0.986579
		SD	0.707107	2.82843	0.707107	3.53553
		Count	2	2	2	2
	Significance Testing:
		Resting	5-Min	10-Min	Post
		51	55	53	48
		88	105	109	88
		57	72	69	55
		70	75	72	73
		85	103	105	91
		74	97	92	75
		59	67	67	62
		72	110	104	72
		69	78	78	69
		P value	0.00134718	0.00151356	0.181027

## Sheet: Endurance
Name	ID	Stim Level	Resting	Initial	5-Min	10-Min	Post	EI	5-Min-Initial Ratio	10-Min-Initial Ratio
				G	G	G		%
Maggie Whitehead	2	ample	0	0.79	0.5	0.48	0	60.8	0.632911	0.607595
Finley Tabb	3	ample	0	0.76	0.5	0.49	0	64.5	0.657895	0.644737
Alexander Wilson	5	ample	0	1.47	1.5	1.46	0	99.3	1.02041	0.993197
Jamie Richtman	6	ample	0	0.23	0.21	0.17	0	73.9	0.913043	0.73913
Shravan Patel	7	ample	0	0.69	0.52	0.52	0	75.4	0.753623	0.753623
Ella Guzman	8	ample	0	0.45	0.42	0.37	0	82.2	0.933333	0.822222
Evan Sinclair	10	ample	0	1	0.79	0.79	0	79	0.79	0.79
Carlee Harris	11	ample	0	0.63	0.43	0.34	0	54	0.68254	0.539683
Jalyn Boyles	12	ample	0	0.71	0.62	0.69	0	74.2	0.873239	0.971831
Lindsey Adler	1	low	0	0.49	0.46	0.41	0	83.7	0.938776	0.836735
Jadie Burell	4	low	0	0.23	0.21	0.22	0	95.7	0.913043	0.956522
Ashley Frazier	9	incomplete
Animesh Paul	13	incomplete
	Data Analysis:
			Resting	Initial	5-Min	10-Min	Post	EI	5-Min-Initial Ratio	10-Min-Initial Ratio
		Average w/o Control	0	0.747778	0.61	0.59	0	73.7	0.806333	0.762446
		SD	0	0.346871	0.368341	0.374366	0	13.2194	0.136152	0.153907
		Count	9	9	9	9	9	9
		Average of Control	0	0.36	0.335	0.315	0	89.7	0.772977	0.673363
		SD	0	0.183848	0.176777	0.13435	0	8.48528
		Count	2	2	2	2	2	2
	Significance Testing:
		initial	5-min	10-min	average
		0.79	0.5	0.48	0.49
		0.76	0.5	0.49	0.495
		1.47	1.5	1.46	1.48
		0.23	0.21	0.17	0.19
		0.69	0.52	0.52	0.52
		0.45	0.42	0.37	0.395
		1	0.79	0.79	0.79
		0.63	0.43	0.34	0.385
		0.71	0.62	0.69	0.655
			0.00675841	0.00400245	0.00467609
			0.0033792	0.00200123

## Sheet: NIRS
Name	ID	Cuff	Side	Muscle	Stim Amp	Stim Ratio	Muscle	Quad							Ham							TA							Calf
Lindsey Adler	1	260 mmHg	L	Quad	23			ATT	slopes						ATT	slopes						ATT	slopes						ATT	slopes
(update graphs and measurements)				Ham	22				pre 1	Pre 2	Stim 1	Stim 2	Rec 1	Rec 2		pre 1	Pre 2	Stim 1	Stim 2	Rec 1	Rec 2		pre 1	Pre 2	Stim 1	Stim 2	Rec 1	Rec 2		pre 1	Pre 2	Stim 1	Stim 2	Rec 1	Rec 2
				TA	17.5				TSI/min	TSI/min	TSI/min	TSI/min	TSI/min	TSI/min		TSI/min	TSI/min	TSI/min	TSI/min	TSI/min	TSI/min		TSI/min	TSI/min	TSI/min	TSI/min	TSI/min	TSI/min		TSI/min	TSI/min	TSI/min	TSI/min	TSI/min	TSI/min
				Gastroc	19.5				0.125444	0.0919091	0.264417	0.160176	0.152083	0.226643		0.0379412	0.04745	0.10075	0.1156	0.0161	0.0734		0.04	0.08	0.1	0.0333333	0.0633333	0.09		0.0466667	0.03	0.0725	0.0675
			R	Quad	27
				Ham	19
				TA	19
				Gastroc	13
Maggie Whitehead	2	260 mmHg	L	Quad	45			ATT	slopes						ATT	slopes						ATT	slopes						ATT	slopes
				Ham	50				pre 1	Pre 2	Stim 1	Stim 2	Rec 1	Rec 2		pre 1	Pre 2	Stim 1	Stim 2	Rec 1	Rec 2		pre 1	Pre 2	Stim 1	Stim 2	Rec 1	Rec 2		pre 1	Pre 2	Stim 1	Stim 2	Rec 1	Rec 2
				TA	40				TSI/min	TSI/min	TSI/min	TSI/min	TSI/min	TSI/min		TSI/min	TSI/min	TSI/min	TSI/min	TSI/min	TSI/min		TSI/min	TSI/min	TSI/min	TSI/min	TSI/min	TSI/min		TSI/min	TSI/min	TSI/min	TSI/min	TSI/min	TSI/min
				Gastroc	40				0.00478571	0.0714286	0.553917	0.617	0.0528235	0.146059		-0.0354167	-0.0260645	0.432	0.398133	-0.0598421	-0.0466		0.04	0.0475	0.15	0.319	0.05505	0.0766667		0.03	-0.01	0.12	0.185	0.05	0.0433333
			R	Quad	29
				Ham	25
				TA	30
				Gastroc	28
Finley Tabb	3	260 mmHg	L	Quad	40			ATT	slopes						ATT	slopes						ATT	slopes						ATT	slopes
				Ham	40				pre 1	Pre 2	Stim 1	Stim 2	Rec 1	Rec 2		pre 1	Pre 2	Stim 1	Stim 2	Rec 1	Rec 2		pre 1	Pre 2	Stim 1	Stim 2	Rec 1	Rec 2		pre 1	Pre 2	Stim 1	Stim 2	Rec 1	Rec 2
				TA	40				TSI/min	TSI/min	TSI/min	TSI/min	TSI/min	TSI/min		TSI/min	TSI/min	TSI/min	TSI/min	TSI/min	TSI/min		TSI/min	TSI/min	TSI/min	TSI/min	TSI/min	TSI/min		TSI/min	TSI/min	TSI/min	TSI/min	TSI/min	TSI/min
				Gastroc	40				0.192111	0.2545	0.703769	1.4	0.188417	0.229091		0.112385	0.0961818	0.419429	0.384727	0.0005	0.0675455		0.11	0.095	0.34	0.33	0.18	0.17		0.06	0.155	1.17	0.505	0.85	0.18
			R	Quad	40
				Ham	40
				TA	46
				Gastroc	46
Jadie Burell	4	260 mmHg	L	Quad	30			ATT	slopes						ATT	slopes						ATT	slopes						ATT	slopes
				Ham	35				pre 1	Pre 2	Stim 1	Stim 2	Rec 1	Rec 2		pre 1	Pre 2	Stim 1	Stim 2	Rec 1	Rec 2		pre 1	Pre 2	Stim 1	Stim 2	Rec 1	Rec 2		pre 1	Pre 2	Stim 1	Stim 2	Rec 1	Rec 2
				TA	36				TSI/min	TSI/min	TSI/min	TSI/min	TSI/min	TSI/min		TSI/min	TSI/min	TSI/min	TSI/min	TSI/min	TSI/min		TSI/min	TSI/min	TSI/min	TSI/min	TSI/min	TSI/min		TSI/min	TSI/min	TSI/min	TSI/min	TSI/min	TSI/min
				Gastroc	39				0.146611	0.140462	0.201286	0.319091	0.332667	0.228		0.5561	0.125889	0.5562	0.250143	0.394833	0.446333		0.17	0.0903333	0.185	0.095	0.391	0.155005		0.315	0.015	0.2	0.305	0.25
			R	Quad	31
				Ham	30
				TA	37
				Gastroc	38
Alexander Wilson	5	260 mmHg	L	Quad	65			ATT	slopes						ATT	slopes						ATT	slopes						ATT	slopes
				Ham	70				pre	Stim-check	Stim 1	Stim 2	Post			pre	Stim-check	Stim 1	Stim 2	Post			pre	Stim-check	Stim 1	Stim 2	Post			pre	Stim-check	Stim 1	Stim 2	Post
				TA	45				TSI/min	TSI/min	TSI/min	TSI/min	TSI/min			TSI/min	TSI/min	TSI/min	TSI/min	TSI/min			TSI/min	TSI/min	TSI/min	TSI/min	TSI/min			TSI/min	TSI/min	TSI/min	TSI/min	TSI/min
				Gastroc	50				0.192	3.94809	5.3754	5.6059	0.406417			0.0705882	1.17183	1.5161	1.1487	0.14145			0.11005	0.11725	0.18	0.09	0.085005			0.0833333	0.2699	0.26	0.1501	0.12005
			R	Quad	50
				Ham	53
				TA	38
				Gastroc	47
Jamie Richtman	6	260 mmHg	L	Quad	27.5			ATT	slopes						ATT	slopes						ATT	slopes						ATT	slopes
				Ham	36				pre	Stim-check	Stim 1	Stim 2	Post			pre	Stim-check	Stim 1	Stim 2	Post			pre	Stim-check	Stim 1	Stim 2	Post			pre	Stim-check	Stim 1	Stim 2	Post
				TA	21				TSI/min	TSI/min	TSI/min	TSI/min	TSI/min			TSI/min	TSI/min	TSI/min	TSI/min	TSI/min			TSI/min	TSI/min	TSI/min	TSI/min	TSI/min			TSI/min	TSI/min	TSI/min	TSI/min	TSI/min
				Gastroc	25.5				0.0815789	0.43525	0.436167	0.296	0.0890667			0.0339318	0.252769	0.194231	0.157909	0.00728571			0.044975	0.0466667	0.119	0.106667	0.0499667			0.04	0.13	0.12	0.11	0.05
			R	Quad	26
				Ham	25
				TA	24
				Gastroc	31
Shravan Patel	7	260 mmHg	L	Quad	56			ATT	slopes						ATT	slopes						ATT	slopes						ATT	slopes
				Ham	50				pre	Stim-check	Stim 1	Stim 2	Post			pre	Stim-check	Stim 1	Stim 2	Post			pre	Stim-check	Stim 1	Stim 2	Post			pre	Stim-check	Stim 1	Stim 2	Post
				TA	40				TSI/min	TSI/min	TSI/min	TSI/min	TSI/min			TSI/min	TSI/min	TSI/min	TSI/min	TSI/min			TSI/min	TSI/min	TSI/min	TSI/min	TSI/min			TSI/min	TSI/min	TSI/min	TSI/min	TSI/min
				Gastroc	47				0.114167	0.879385	1.1235	1.1466	0.656545			0.0832	1.20392	1.7417	2.1082	0.300818			0.08	0.495	0.79	0.795	0.346667			0.0666667	0.47	0.43	0.455	0.0575
			R	Quad	42
				Ham	50
				TA	47
				Gastroc	50
Ella Guzman	8	260 mmHg	L	Quad	45.5			ATT	slopes						ATT	slopes						ATT	slopes						ATT	slopes
				Ham	43				pre	Stim-check	Stim 1	Stim 2	Post			pre	Stim-check	Stim 1	Stim 2	Post			pre	Stim-check	Stim 1	Stim 2	Post			pre	Stim-check	Stim 1	Stim 2	Post
				TA	45				TSI/min	TSI/min	TSI/min	TSI/min	TSI/min			TSI/min	TSI/min	TSI/min	TSI/min	TSI/min			TSI/min	TSI/min	TSI/min	TSI/min	TSI/min			TSI/min	TSI/min	TSI/min	TSI/min	TSI/min
				Gastroc	55.5				-0.05	0.24	0.39	0.27	0.03			0	0.35	0.93	1.24	-0.1			0.12	0.53	3.4	2.57	0.36			0.09	0.24	0.71	0.98	0.1
			R	Quad	46
				Ham	28
				TA	43
				Gastroc	41
Ashely Frazier	9		L	Quad				ATT	slopes						ATT	slopes						ATT	slopes						ATT	slopes
(incomplete study)				Ham					pre	Stim-check	Stim 1	Stim 2	Post			pre	Stim-check	Stim 1	Stim 2	Post			pre	Stim-check	Stim 1	Stim 2	Post			pre	Stim-check	Stim 1	Stim 2	Post
				TA					TSI/min	TSI/min	TSI/min	TSI/min	TSI/min			TSI/min	TSI/min	TSI/min	TSI/min	TSI/min			TSI/min	TSI/min	TSI/min	TSI/min	TSI/min			TSI/min	TSI/min	TSI/min	TSI/min	TSI/min
				Gastroc
			R	Quad
				Ham
				TA
				Gastroc
Evan Sinclair	10		L	Quad	32.5			ATT	slopes						ATT	slopes						ATT	slopes						ATT	slopes
				Ham	37.5				pre	Stim-check	Stim 1	Stim 2	Post			pre	Stim-check	Stim 1	Stim 2	Post			pre	Stim-check	Stim 1	Stim 2	Post			pre	Stim-check	Stim 1	Stim 2	Post
				TA	31				TSI/min	TSI/min	TSI/min	TSI/min	TSI/min			TSI/min	TSI/min	TSI/min	TSI/min	TSI/min			TSI/min	TSI/min	TSI/min	TSI/min	TSI/min			TSI/min	TSI/min	TSI/min	TSI/min	TSI/min
				Gastroc	27.5				0.235385	5.20042	0.345455	4.95186	1.12778			0.256	3.54929	1.7789	3.93729	0.364077			0.233209	1.18939	1.49007	1.95652	0.221729			0.462963	1.10558	1.57895	2.48262	0.287563
			R	Quad	46
				Ham	28
				TA	43
				Gastroc	41
Carlee Harris	11		L	Quad	35			ATT	slopes						ATT	slopes						ATT	slopes						ATT	slopes
				Ham	43.5				pre	Stim-check	Stim 1	Stim 2	Post			pre	Stim-check	Stim 1	Stim 2	Post			pre	Stim-check	Stim 1	Stim 2	Post			pre	Stim-check	Stim 1	Stim 2	Post
				TA	36				TSI/min	TSI/min	TSI/min	TSI/min	TSI/min			TSI/min	TSI/min	TSI/min	TSI/min	TSI/min			TSI/min	TSI/min	TSI/min	TSI/min	TSI/min			TSI/min	TSI/min	TSI/min	TSI/min	TSI/min
				Gastroc	36				0.1225	0.317545	0.7816	0.674364	0.2162			-0.102296	0.062	0.140867	0.13375	-0.101947			0.0399202	0.883753	1.4985	1.49402	0.107585			0.0401606	0.230769	0.588235	0.620155	0.0438596
			R	Quad	34
				Ham	37
				TA	35
				Gastroc	36
Jalyn Boyles	12		L	Quad	38.5			ATT	slopes						ATT	slopes						ATT	slopes						ATT	slopes
				Ham	45				pre	Stim-check	Stim 1	Stim 2	Post			pre	Stim-check	Stim 1	Stim 2	Post			pre	Stim-check	Stim 1	Stim 2	Post			pre	Stim-check	Stim 1	Stim 2	Post
				TA	40.5				TSI/min	TSI/min	TSI/min	TSI/min	TSI/min			TSI/min	TSI/min	TSI/min	TSI/min	TSI/min			TSI/min	TSI/min	TSI/min	TSI/min	TSI/min			TSI/min	TSI/min	TSI/min	TSI/min	TSI/min
				Gastroc	37				0.100286	2.4245	3.94573	4.06	0.442478			0.0113636	0.794067	0.863769	1.4867	0.0851			0.0909504	0.16835	0.396825	0.460123	0.0973236			0.087146	1.00575	0.753187	1.66667	0.109689
			R	Quad	32
				Ham	29
				TA	38
				Gastroc	32
Animesh Paul	13		L	Quad				ATT	slopes						ATT	slopes						ATT	slopes						ATT	slopes
(incomplete study)				Ham					pre	Stim-check	Stim 1	Stim 2	Post			pre	Stim-check	Stim 1	Stim 2	Post			pre	Stim-check	Stim 1	Stim 2	Post			pre	Stim-check	Stim 1	Stim 2	Post
				TA					TSI/min	TSI/min	TSI/min	TSI/min	TSI/min			TSI/min	TSI/min	TSI/min	TSI/min	TSI/min			TSI/min	TSI/min	TSI/min	TSI/min	TSI/min			TSI/min	TSI/min	TSI/min	TSI/min	TSI/min
				Gastroc
			R	Quad
				Ham
				TA
				Gastroc
Mean
STDEV
count

## Sheet: NIRS Analysis
	Quadriceps								Hamstring								Tibialis Anterior								Gastrocnemius								Total					actual mVO2					METs
Ample Stim IDs	Rest	5-Min	10-Min	Post	5-Min Stim	10-Min Stim	Post Stim	Participant IDs	Rest	5-Min	10-Min	Post	5-Min Stim	10-Min Stim	Post Stim	Participant IDs	Rest	5-Min	10-Min	Post	5-Min Stim	10-Min Stim	Post Stim	Participant IDs	Rest	5-Min	10-Min	Post	5-Min Stim	10-Min Stim	Post Stim	Initial	5-Min Stim	10-Min Stim	Post Stim			Initial	5-Min Stim	10-Min Stim	Post Stim		Initial	5-Min Stim	10-Min Stim	Post Stim
	Hbdiff/min	Hbdiff/min	Hbdiff/min	Hbdiff/min	ratio rest	ratio rest	ratio rest		Hbdiff/min	Hbdiff/min	Hbdiff/min	Hbdiff/min	Ratio rest	Ratio rest	Ratio rest		Hbdiff/min	Hbdiff/min	Hbdiff/min	Hbdiff/min	Ratio rest	Ratio rest	Ratio rest		Hbdiff/min	Hbdiff/min	Hbdiff/min	Hbdiff/min	Ratio rest	Ratio rest	Ratio rest		Ratio rest	Ratio rest	Ratio rest			Hbdiff/min	Hbdiff/min	Hbdiff/min	Hbdiff/min		Hbdiff/min	Hbdiff/min	Hbdiff/min	Hbdiff/min
2	0.035	0.553917	0.617	0.1	15.8262	17.6286	2.85714	2	0	0.43	0.4	0				2	0.045	0.15	0.32	0.07	3.33333	7.11111	1.55556	2	0.01	0.12	0.18	0.045	12	18	4.5		10.3865	14.2466	2.9709			0.0225	0.313479	0.37925	0.05375		1	13.9324	16.8556	2.38889
3	0.22	0.7	1.4	0.21	3.18182	6.36364	0.954545	3	0.105	0.42	0.38	0.035	4	3.61905	0.333333	3	0.1	0.34	0.33	0.175	3.4	3.3	1.75	3	0.105	1.17	0.51	0.515	11.1429	4.85714	4.90476		5.43117	4.53496	1.98566			0.1325	0.6575	0.655	0.23375		1	4.96226	4.9434	1.76415
5	0.192	5.3754	5.6059	0.406417	27.9969	29.1974	2.11675	5	0.0705882	1.5161	1.1487	0.14145	21.4781	16.2732	2.00387	5	0.11005	0.18	0.09	0.085005	1.63562	0.81781	0.772422	5	0.0833333	0.26	0.1501	0.12005	3.12	1.8012	1.4406		13.5576	12.0224	1.58341			0.113993	1.83288	1.74868	0.18823		1	16.0789	15.3402	1.65125
6	0.0815789	0.436167	0.296	0.0890667	5.34656	3.62839	1.09178	6	0.0339318	0.194231	0.157909	0.00728571	5.72415	4.65372	0.214716	6	0.044975	0.119	0.106667	0.0499667	2.64591	2.37169	1.11099	6	0.04	0.12	0.11	0.05	3	2.75	1.25		4.17916	3.35095	0.916872			0.0501214	0.217349	0.167644	0.0490798		1	4.33645	3.34475	0.979217
7	0.11	1.1235	1.1466	0.656545	10.2136	10.4236	5.9686	7	0.0832	1.7417	2.1082	0.300818	20.9339	25.3389	3.6156	7	0.08	0.79	0.795	0.346667	9.875	9.9375	4.33333	7	0.0666667	0.43	0.455	0.0575	6.45	6.825	0.8625		11.8681	13.1313	3.69501			0.0849667	1.0213	1.1262	0.340383		1	12.02	13.2546	4.00607
8	0	0.39	0.27	0.03				8	0.01	0.93	1.24	0	93	124	0	8	0.12	3.4	2.57	0.35	28.3333	21.4167	2.91667	8	0.09	0.71	0.98	0.1	7.88889	10.8889	1.11111		43.0741	52.1019	1.34259			0.055	1.3575	1.265	0.12		1	24.6818	23	2.18182
10	0.235385	0.345455	4.95186	1.12778	1.46762	21.0373	4.79121	10	0.256	1.7789	3.93729	0.364077	6.94883	15.38	1.42218	10	0.233209	1.49007	1.95652	0.221729	6.3894	8.38957	0.950776	10	0.462963	1.57895	2.48262	0.287563	3.41053	5.36246	0.621136		4.55409	12.5423	1.94633			0.296889	1.29834	3.33207	0.500287		1	4.37315	11.2233	1.6851
11	0.1225	0.7816	0.674364	0.2162	6.38041	5.50501	1.7649	11	0	0.140867	0.13375	0				11	0.0399202	1.4985	1.49402	0.107585	37.5375	37.4253	2.695	11	0.0401606	0.588235	0.620155	0.0438596	14.6471	15.4419	1.09211		19.5216	19.4574	1.85067			0.0506452	0.752301	0.730573	0.0919111		1	14.8543	14.4253	1.8148
12	0.100286	3.94573	4.06	0.442478	39.3449	40.4843	4.41218	12	0.0113636	0.863769	1.4867	0.0851	76.0117	130.83	7.4888	12	0.0909504	0.396825	0.460123	0.0973236	4.3631	5.05905	1.07007	12	0.087146	0.753187	1.66667	0.109689	8.64282	19.125	1.25868		32.0906	48.8745	3.55743			0.0724364	1.48988	1.91837	0.183648		1	20.5681	26.4835	2.5353
Average	0.121861	1.51686	2.11352	0.364276	13.7197	16.7835	2.99464	Average	0.0633426	0.890619	1.22139	0.103748	32.5852	45.7278	2.15407	Average	0.0960116	0.929377	0.902482	0.167031	10.8348	10.6476	1.90609	Average	0.109474	0.636708	0.794949	0.147629	7.81135	9.45017	1.89343	1	16.0737	20.0291	2.20543			0.0976724	0.993392	1.25809	0.195671		1	12.8675	14.319	2.11184
SD	0.080671	1.83329	2.13595	0.349875	13.4289	13.0051	1.85804	SD	0.0819572	0.650732	1.22143	0.139059	36.4938	56.3225	2.67301	SD	0.0594208	1.07345	0.895073	0.115673	12.9664	11.7338	1.18381	SD	0.135966	0.488891	0.801002	0.157308	4.21969	6.64048	1.61323	0	13.4223	17.9599	0.978887			0.0820894	0.54921	0.97461	0.147269		0	7.26649	7.49897	0.846706
Count	11	11	11	11	10	10	10	Count	11	11	11	11	9	9	9	Count	11	11	11	11	11	11	11	Count	11	11	11	11	11	11	11		11	11	11			11	11	11	11		11	11	11	11
Low Stim IDs								Control IDs								Control IDs								Control IDs												T test from rest			0.000450987	0.00249679	0.0038158			0.000390506	0.000234375	5.6943e-05
1	0.11	0.26	0.16	0.19	2.36364	1.45455	1.72727	1	0.045	0.1	0.12	0.045	2.22222	2.66667	1	1	0.06	0.1	0.03	0.075	1.66667	0.5	1.25	1	0.04	0.07	0.07		1.75	1.75	0
4	0.145	0.2	0.32	0.28	1.37931	2.2069	1.93103	4	0.345	0.56	0.25	0.42	1.62319	0.724638	1.21739	4	0.13	0.18	0.1	0.275	1.38462	0.769231	2.11538	4	0.17	0.2	0.31	0.25	1.17647	1.82353	1.47059
Average	0.1275	0.23	0.24	0.235	1.87147	1.83072	1.82915	Average	0.195	0.33	0.185	0.2325	1.92271	1.69565	1.1087	Average	0.095	0.14	0.065	0.175	1.52564	0.634615	1.68269	Average	0.105	0.135	0.19	0.25	1.46324	1.78676	0.735294
SD	0.0247487	0.0424264	0.113137	0.0636396				SD	0.212132	0.325269	0.0919239	0.265165				SD	0.0494975	0.0565685	0.0494975	0.141421				SD	0.0919239	0.0919239	0.169706	n/a
Count	2	2	2	2				Count	2	2	2	2				Count	2	2	2	2				Count	2	2	2	1
Incomplete IDs
9
13
post-stim check								post-stim check								post-stim check								post-stim check
post-stim check								post-stim check								post-stim check								post-stim check
	resting	5-min	10-min	post					resting	5-min	10-min	post					resting	5-min	10-min	post					resting	5-min	10-min	post
post-stim check	0.035	0.553917	0.617	0.1				post-stim check	0	0.43	0.4	0				post-stim check	0.045	0.15	0.32	0.07				post-stim check	0.01	0.12	0.18	0.045
	0.22	0.7	1.4	0.21					0.105	0.42	0.38	0.035					0.1	0.34	0.33	0.175					0.105	1.17	0.51	0.515
	0.192	5.3754	5.6059	0.406417					0.0705882	1.5161	1.1487	0.14145					0.11005	0.18	0.09	0.085005					0.0833333	0.26	0.1501	0.12005
	0.0815789	0.436167	0.296	0.0890667					0.0339318	0.194231	0.157909	0.00728571					0.044975	0.119	0.106667	0.0499667					0.04	0.12	0.11	0.05
	0.11	1.1235	1.1466	0.656545					0.0832	1.7417	2.1082	0.300818					0.08	0.79	0.795	0.346667					0.0666667	0.43	0.455	0.0575
	0.085	0.71	0.98	0.0975					0.115	3.4	2.57	0.36					0.00140816	0.931818	1.23506	0					0	0.3867	0.267538	0.0306667
	0.235385	0.345455	4.95186	1.12778					0.256	1.7789	3.93729	0.364077					0.233209	1.49007	1.95652	0.221729					0.462963	1.57895	2.48262	0.287563
	0.1225	0.7816	0.674364	0.2162					0	0.140867	0.13375	0					0.0399202	1.4985	1.49402	0.107585					0.0401606	0.588235	0.620155	0.0438596
	0.100286	3.94573	4.06	0.442478					0.0113636	0.863769	1.4867	0.0851					0.0909504	0.396825	0.460123	0.0973236					0.087146	0.753187	1.66667	0.109689
T-Test	p-value	0.0227543	0.00795421	0.023177				T-Test	p-value	0.00623056	0.00687983	0.045793				T-Test	p-value	0.00629828	0.00709907	0.0839704				T-Test	p-value	0.00229043	0.0147979	0.225914
* sign. vs rest								* sign. vs rest								* sign. vs rest								* sign. vs rest
control								control								control								control
SAMPLE								SAMPLE								SAMPLE								SAMPLE
SIZE								SIZE								SIZE								SIZE
TOO								TOO								TOO								TOO
SMALL								SMALL								SMALL								SMALL
too much								too much								too much								too much
variation								variation								variation								variation
control	0.11	0.26	0.16	0.19				control	0.045	0.1	0.12	0.045				control	0.06	0.1	0.03	0.075				control	0.04	0.07	0.07
	0.145	0.2	0.32	0.28					0.345	0.56	0.25	0.42					0.13	0.18	0.1	0.275					0.17	0.2	0.31	0.25
T-Test	p-value	0.276263	0.322829	0.159437				T-Test	p-value	0.340563	0.925446	0.5				T-Test	p-value	0.0704466	#DIV/0!	0.434376				T-Test	p-value	#DIV/0!	0.365614	#DIV/0!
* sign. v rest (post-stim check)								* sign. v rest (post-stim check)								* sign. v rest (post-stim check)								* sign. v rest (post-stim check)
**sign. v rest (pre-stim check)								**sign. v rest (pre-stim check)								**sign. v rest (pre-stim check)								**sign. v rest (pre-stim check)
pre-stim check								pre-stim check								pre-stim check								pre-stim check
SAMPLE								SAMPLE								SAMPLE								SAMPLE
SIZE								SIZE								SIZE								SIZE
TOO								TOO								TOO								TOO
SMALL								SMALL								SMALL								SMALL
too much								too much								too much								too much
variation								variation								variation								variation
pre-stim check	0.035	0.553917	0.617	0.1				pre-stim check	0	0.43	0.4	0				pre-stim check	0.045	0.15	0.32	0.07				pre-stim check	0.01	0.12	0.18	0.045
	0.22	0.7	1.4	0.21					0.105	0.42	0.38	0.035					0.1	0.34	0.33	0.175					0.105	1.17	0.51	0.515
average	0.1275	0.626958	1.0085	0.155				average	0.0525	0.425	0.39	0.0175				average	0.0725	0.245	0.325	0.1225				average	0.0575	0.645	0.345	0.28
T-Test	p-value	0.0247895	0.208295	0.59718				T-Test		0.0975006	0.116572	0.5				T-Test		0.237451	0.0565791	0.295167				T-Test		0.434478	0.246996	0.445786
* sign. v rest (post-stim check)								* sign. v rest (post-stim check)								* sign. v rest (post-stim check)								* sign. v rest (post-stim check)
**sign. v rest (pre-stim check)								**sign. v rest (pre-stim check)								**sign. v rest (pre-stim check)								**sign. v rest (pre-stim check)
T-Test	0.966597	0.167664	0.148556	0.10452				T-Test	0.688707	0.0665964	0.0498032	0.0376675				T-Test	0.754644	0.0618123	0.0872528	0.92322				T-Test	0.512751	0.93242	0.250258	0.582699
***sign.v 9								***sign.v 9								***sign.v 9								***sign.v 9

## Sheet: Flow
		Diameter				Peak Systolic Velocity				Peak Diastolic Velocity
ID	Stim Level	Pre	5-Min	10-Min	Post	Pre	5-Min	10-Min	Post	Pre	5-Min	10-Min	Post
		cm	cm	cm	cm/s	cm/s	cm/s	cm/s	cm/s	cm/s	cm/s	cm/s	cm/s
2	ample	0.55	0.55	0.54	0.54	66	66	72.8	75.4	-26	-15.1	-15	-33
3	ample	0.41	0.42	0.49	0.52	80.93	107.52	120.89	133.33	-43.89	-54.63	-44.3	-73.47
5	ample	0.78	0.75	0.77	0.71	154.08	145.05	32.95	29.56	-62.25	-57.43	-8.39	-13.27
6	ample	0.51	0.51	0.51	0.49	121.03	100	111.22	120.3	-37.85	-25.26	-33.16	-48.51
7	ample	0.59	0.58	0.63	0.59	103.9	102.51	115.19	97.61	-29.44	-17.99	-8.65	-17.61
8	ample	0.51	0.64	0.58	0.55	139.77	245.92	181.96	156.38	-44.32	-34.78	-54.64	-40.6
10	ample	0.61	0.64	0.66	0.64	83.5106	137.468	179.021	95.8537	-23.0496	-51.938	0	-22.9268
11	ample	0.49	0.46	0.48	0.5	116.667	132	133	113.645	-42.0426	0	0	-37.766
12	ample	0.76	0.77	0.73	0.76	112.162	204	204	113.934	-49.4595	0	0	-38.5246
1	low	0.65	n/a	n/a	n/a	58.5	61	21	60	-17	-19	-20	-17
4	low	0.56	0.59	0.57	0.41	101.25	118.75	106.79	95.65	-32	-48	-24.64	-37.32
9	incomplete	0.55	0.52	0.56	0.56	92.5	101.773	105.142	88.3186	-25.8929	0	0	-16.4602
13	incomplete
	Ample average	0.578889	0.591111	0.598889	0.588889	108.672	137.83	127.892	104.001	-39.8113	-28.5698	-18.2378	-36.1864
	SD	0.123029	0.120876	0.105409	0.0954521	28.5135	55.7954	54.6505	36.2764	12.3574	22.454	20.689	18.1163
	Count	9	9	9	9	9	9	9	9	9	9	9	9
	Significance	x	0.23415	0.0874813	0.278646	x	0.0448466	0.197136	0.389444	x	0.0974997	0.010817	0.311266

## Sheet: Presentable Graphs
																																												time in s	TIME	VO2/kg	HR	VO2/kg
																																											-4.83333	10	0.166667	3.94112
																																											-4.66667	20	0.333333	3.93298	79	4.13039
																																											-4.5	30	0.5	4.17438	73	4.3386
																																											-4.33333	40	0.666667	4.49076	75	4.50129
																																											-4.16667	50	0.833333	4.50312	78	4.44487
																																											-4	60	1	4.50974	75	4.31957
																																											-3.83333	70	1.16667	4.70075	74	4.2896
																																											-3.66667	80	1.33333	4.52597	72	4.29001
																																											-3.5	90	1.5	4.18012	75	4.08255
																																											-3.33333	100	1.66667	4.02392	66	4.20513
																																											-3.16667	110	1.83333	3.9363	70	4.12373
																																											-3	120	2	4.03692	68	3.95621
																																											-2.83333	130	2.16667	3.75402	72	4.04554
																																											-2.66667	140	2.33333	3.95132	71	3.87756
																																											-2.5	150	2.5	3.94184	73	4.09071
																																											-2.33333	160	2.66667	4.05204	70	4.22776
																																											-2.16667	170	2.83333	4.25855	74	4.22179
																																											-2	180	3	4.18553	72	3.79052
																																											-1.83333	190	3.16667	3.99617	72	3.86919
																																											-1.66667	200	3.33333	4.08214	73	4.02082
																																											-1.5	210	3.5	4.20657	76	4.28376
																																											-1.33333	220	3.66667	4.27969	72	4.35144
																																											-1.16667	230	3.83333	4.10882	74	4.23358
																																											-1	240	4	4.02704	76	4.19241
																																											-0.833335	250	4.16667	4.0221	78	4.30091
																																											-0.666668	260	4.33333	4.26991	76	4.2216
																																											-0.500001	270	4.5	4.31218	74	4.2871
																																											-0.333334	280	4.66667	4.13588	78	4.47437
																																											-0.166667	290	4.83333	4.08375	79	4.41512
																																											0	300	5	4.13039	72	4.33913
																																											0.166667	310	5.16667	4.3386	74	4.22968
																																											0.333334	320	5.33333	4.50129	73	4.12724
																																											0.500001	330	5.5	4.44487	81	4.12829
																																											0.666668	340	5.66667	4.31957	83	4.40609
																																											0.833335	350	5.83333	4.2896	83	4.68449
																																											1	360	6	4.29001	89	4.61362
																																											1.16667	370	6.16667	4.08255	97	4.79877
																																											1.33334	380	6.33334	4.20513	97	5.30722
																																											1.5	390	6.5	4.12373	98	5.86735
Quad									Ham										Tibialis										Gastroc														1.66667	400	6.66667	3.95621	99	5.79595
																																											1.83334	410	6.83334	4.04554	101	5.80329
	Rest		5-Min		10-Min		Post			Rest		5-Min		10-Min		Post				Rest		5-Min		10-Min		Post				Rest		5-Min		10-Min		Post							2	420	7	3.87756	102	6.13964
1	0.035	2	0.553917	3	0.617	4	0.1		1	0	2	0.43	3	0.4	4	0			1	0.045	2	0.15	3	0.32	4	0.07			1	0.01	2	0.12	3	0.18	4	0.045							2.16667	430	7.16667	4.09071	101	6.02496
1	0.22	2	0.7	3	1.4	4	0.21		1	0.105	2	0.42	3	0.38	4	0.035			1	0.1	2	0.34	3	0.33	4	0.175			1	0.105	2	1.17	3	0.51	4	0.515							2.33334	440	7.33334	4.22776	98	5.9772
1	0.192	2	5.3754	3	5.6059	4	0.406417		1	0.0705882	2	1.5161	3	1.1487	4	0.14145			1	0.11005	2	0.18	3	0.09	4	0.085005			1	0.0833333	2	0.26	3	0.1501	4	0.12005							2.5	450	7.5	4.22179	100	5.97757
1	0.0815789	2	0.436167	3	0.296	4	0.0890667		1	0.0339318	2	0.194231	3	0.157909	4	0.00728571			1	0.044975	2	0.119	3	0.106667	4	0.0499667			1	0.04	2	0.12	3	0.11	4	0.05							2.66667	460	7.66667	3.79052	98	6.19639
1	0.11	2	1.1235	3	1.1466	4	0.656545		1	0.0832	2	1.7417	3	2.1082	4	0.300818			1	0.08	2	0.79	3	0.795	4	0.346667			1	0.0666667	2	0.43	3	0.455	4	0.0575							2.83334	470	7.83334	3.86919	95	5.99707
1	0.085	2	0.71	3	0.98	4	0.0975		1	0.115	2	3.4	3	2.57	4	0.36			1	0.00140816	2	0.931818	3	1.23506	4	0			1	0	2	0.3867	3	0.267538	4	0.0306667							3.00001	480	8.00001	4.02082	98	5.78131
1	0.235385	2	0.345455	3	4.95186	4	1.12778		1	0.256	2	1.7789	3	3.93729	4	0.364077			1	0.233209	2	1.49007	3	1.95652	4	0.221729			1	0.462963	2	1.57895	3	2.48262	4	0.287563							3.16667	490	8.16667	4.28376	104	5.78861
1	0.1225	2	0.7816	3	0.674364	4	0.2162		1	0	2	0.140867	3	0.13375	4	0			1	0.0399202	2	1.4985	3	1.49402	4	0.107585			1	0.0401606	2	0.588235	3	0.620155	4	0.0438596							3.33334	500	8.33334	4.35144	98	5.95895
1	0.100286	2	3.94573	3	4.06	4	0.442478		1	0.0113636	2	0.863769	3	1.4867	4	0.0851			1	0.0909504	2	0.396825	3	0.460123	4	0.0973236			1	0.087146	2	0.753187	3	1.66667	4	0.109689							3.5	510	8.5	4.23358	99	6.13582
																																											4	540	9	4.2216	92	5.82302
																																											4.16667	550	9.16667	4.2871	96	5.86659
																																											4.33333	560	9.33333	4.47437	95	5.94245
																																											4.5	570	9.5	4.41512	96	5.67114
																																											4.66667	580	9.66667	4.33913	89	5.63867
																																											4.83333	590	9.83333	4.22968	92	5.70967
																																											5	600	10	4.12724	97	5.98885
																																											5.16666	610	10.1667	4.12829	92	6.03735
																																											5.33333	620	10.3333	4.40609	95	5.89854
																																											5.5	630	10.5	4.68449	97	5.81424
																																											5.66666	640	10.6667	4.61362	97	5.67896
																																											5.83333	650	10.8333	4.79877	100	5.55876
																																											5.99999	660	11	5.30722	99	5.87301
																																											6.16666	670	11.1667	5.86735	99	5.79164
																																											6.33333	680	11.3333	5.79595	98	5.72995
																																											6.49999	690	11.5	5.80329	97	5.45348
																																											6.66666	700	11.6667	6.13964	97	5.54289
																																											6.83332	709.999	11.8333	6.02496	95	5.51224
Peak Systolic Velocity									Peak Diastolic Velocity																																		6.99999	719.999	12	5.9772	98	5.41969
	Pre		5-Min		10-Min		Post			Pre		5-Min		10-Min		Post																											7.16666	729.999	12.1667	5.97757	91	5.50712
1	66	2	66	3	72.8	4	75.4		1	-26	2	-15.1	3	-15	4	-33																											7.33332	739.999	12.3333	6.19639	91	5.57434
1	80.93	2	107.52	3	120.89	4	133.33		1	-43.89	2	-54.63	3	-44.3	4	-73.47																											7.49999	749.999	12.5	5.99707	93	5.68689
1	154.08	2	145.05	3	32.95	4	29.56		1	-62.25	2	-57.43	3	-8.39	4	-13.27																											7.66665	759.999	12.6667	5.78131	94	5.65358
1	121.03	2	100	3	111.22	4	120.3		1	-37.85	2	-25.26	3	-33.16	4	-48.51																											7.83332	769.999	12.8333	5.78861	95	5.59554
1	103.9	2	102.51	3	115.19	4	97.61		1	-29.44	2	-17.99	3	-8.65	4	-17.61																											7.99999	779.999	13	5.95895	94	5.57216
1	139.77	2	245.92	3	181.96	4	156.38		1	-44.32	2	-34.78	3	-54.64	4	-40.6																											8.16665	789.999	13.1667	6.13582	93	5.60363
1	83.5106	2	137.468	3	179.021	4	95.8537		1	-23.0496	2	-51.938	3	0	4	-22.9268																											8.33332	799.999	13.3333	6.22208	89	5.55726
1	116.667	2	132	3	133	4	113.645		1	-42.0426	2	0	3	0	4	-37.766																											8.49998	809.999	13.5	5.91692	93	5.50386
1	112.162	2	204	3	204	4	113.934		1	-49.4595	2	0	3	0	4	-38.5246																											8.66665	819.999	13.6667	5.82302	90	5.50268
																																											8.83332	829.999	13.8333	5.86659	88	5.43554
																																											8.99998	839.999	14	5.94245	90	5.52674
																																											9.16665	849.999	14.1666	5.67114	89	5.37733
																																											9.33331	859.999	14.3333	5.63867	86	5.45145
																																											9.49998	869.999	14.5	5.70967	91	5.58193
																																											9.66665	879.999	14.6666	5.98885	90	5.58919
																																											9.83331	889.999	14.8333	6.03735	92	5.38325
																																											9.99998	899.999	15	5.89854	92	5.04097
																																											10.1666	909.999	15.1666	5.81424	90	5.39061
																																											10.3333	919.999	15.3333	5.67896	89	5.7015
																																											10.5	929.999	15.5	5.55876	90	5.39156
																																											10.6666	939.999	15.6666	5.87301	95	4.5398
																																											10.8333	949.999	15.8333	5.79164	92	4.53446
																																											11	959.999	16	5.72995	90	4.69783
																																											11.1666	969.999	16.1666	5.45348	87	4.49505
																																											11.3333	979.999	16.3333	5.54289	86	4.52697
																																											11.5	989.999	16.5	5.51224	81	4.70585
																																											11.6666	999.999	16.6666	5.41969	77	4.79705
																																											11.8333	1010	16.8333	5.50712	77	4.69879
																																											12	1020	17	5.57434	78	4.57457
																																											12.1667	1030	17.1667	5.68689	77	4.29252
																																											12.3333	1040	17.3333	5.65358	72	4.20897
																																											12.5	1050	17.5	5.59554	75	4.22211
																																											12.6667	1060	17.6667	5.57216	75	4.15647
																																											12.8333	1070	17.8333	5.60363	74	4.28032
																																											13	1080	18	5.55726	75	3.93214
																																											13.1667	1090	18.1667	5.50386	76	3.81364
																																											13.3333	1100	18.3333	5.50268	73	4.00886
																																											13.5	1110	18.5	5.43554	75	4.173
																																											13.6667	1120	18.6667	5.52674	76	4.07504
																																											13.8333	1130	18.8333	5.37733	73	3.79599
																																											14	1140	19	5.45145	73	3.66705
																																											14.1667	1150	19.1667	5.58193	74	3.57401
																																											14.3333	1160	19.3333	5.58919	72	4.02469
																																											14.5	1170	19.5	5.38325	73	3.82189
																																											14.6667	1180	19.6667	5.04097	71	3.61588
																																											14.8333	1190	19.8333	5.39061	73	3.77403
																																											15	1200	20	5.7015	70	4.07406
																																											15.1667	1210	20.1667	5.39156	74	4.04979
																																											15.3333	1220	20.3333	4.5398	73	3.96134
																																											15.5	1230	20.5	4.53446	77	3.76256
																																											15.6667	1240	20.6667	4.69783	74	3.80309
																																											15.8333	1250	20.8333	4.49505	74
																																											16	1260	21	4.52697	73
																																											16.1667	1270	21.1667	4.70585	72
																																											16.3333	1280	21.3333	4.79705	75
																																											16.5	1290	21.5	4.69879	75
																																											16.6667	1300	21.6667	4.57457	76
																																											16.8334	1310	21.8334	4.29252	77
																																											17	1320	22	4.20897	80
																																											17.1667	1330	22.1667	4.22211
																																											17.3334	1340	22.3334	4.15647
																																											17.5	1350	22.5	4.28032
																																											17.6667	1360	22.6667	3.93214
																																											17.8334	1370	22.8334	3.81364
																																											18	1380	23	4.00886
																																											18.1667	1390	23.1667	4.173
																																											18.3334	1400	23.3334	4.07504
																																											18.5	1410	23.5	3.79599
																																											18.6667	1420	23.6667	3.66705
																																											18.8334	1430	23.8334	3.57401
																																											19	1440	24	4.02469
																																											19.1667	1450	24.1667	3.82189
																																											19.3334	1460	24.3334	3.61588
																																											19.5	1470	24.5	3.77403
																																											19.6667	1480	24.6667	4.07406
																																											19.8334	1490	24.8334	4.04979
																																											20	1500	25	3.96134
																																											20.1667	1510	25.1667	3.76256
																																											20.25	1515	25.25	3.80309
